# Supplementary material for: Effect and mechanisms of kaempferol against endometriosis based on network pharmacology and in vitro experiments
Source: BMC Complement Med Ther. 2022 Oct 2;22:254. doi: 10.1186/s12906-022-03729-4 (PMC9528065; doi:10.1186/s12906-022-03729-4)
Supplement: Supplementary file 1 — Additional file 1. [file 12906_2022_3729_MOESM1_ESM.zip]

Archive with 7 entries (7 files):
- code for KEGG.docx
- Drug -EMS.docx
- Drug Target.docx
- EMS GENES.docx
- GO.docx
- KEGG.docx
- WB(3).docx
